# Supplementary material for: The Potential of Research Drawing on Clinical Free Text to Bring Benefits to Patients in the United Kingdom: A Systematic Review of the Literature
Source: Front Digit Health. 2021 Feb 10;3:606599. doi: 10.3389/fdgth.2021.606599 (PMC8521813; doi:10.3389/fdgth.2021.606599)
Supplement: Appendix 1 — Joanna Briggs Institute critical appraisal checklist screening results. [file Data_Sheet_1.xlsx]

## Sheet: Sheet1
Question	Critical appraisal
	Anwar et al 2012	Bogdanowicz et al 2018	Cea-Soriano et al 2018	Chang et al 2017	Chang et al 2014	Colling et al 2017	Colling et al 2020	Das-Munshi et al 2017	Downs et al 2018	Fernandez et al 2018a	Fusar-Poli et al 2015	Jewell et al 2017	Kadra et al 2016	Kadra et al 2017	Kadra et al 2018	Knapp et al 2016	Legge et al 2016	Leniz et al 2019	Maguire et al 2017	Mansour et al 2019	Mueller et al 2018a	Mueller et al 2018b	Mueller et al 2018c	Mueller et al 2017	Mukadam 2019	Patel et al 2015a	Patel et al 2015b	Patel et al 2015c	Patel et al 2016	Price et al 2016	Ramus et al 2019	Roberts et al 2016	Ruigomez et al 2010	Shah et al 2019	Sharma et al 2018	Soysal et al 2019	Tate et al 2011	Taylor et al 2015	Taylor et al 2019	Tulloch et al 2012a	Tulloch et al 2012b	Woodhead et al 2016	Wu et al 2013
Were the criteria for inclusion in the sample clearly defined?	N	Y	Y	Y	y	Y	Y	Y	y	Y	y	Y	y	Y	Y	Y	y	y	Y	y	Y	Y	Y	Y	y	Y	Y	y	Y	y	y	Y	Y	Y	y	y	Y	Y	y	y	y	Y	Y
Were the study subjects and the setting described in detail?	N	Y	Y	Y	y	Y	Y	Y	y	Y	y	Y	y	Y	Y	Y	y	y	Y	y	Y	Y	Y	Y	y	Y	Y	n	Y	y	y	Y	Y	Y	y	y	Y	Y	y	y	y	Y	Y
Was the exposure measured in a valid and reliable way?	Y	Y	Y	Y	y	Y	Y	U	y	Y	y	Y	y	Y	Y	Y	y	y	N/A	y	Y	Y	Y	Y	y	Y	Y	y	Y	y	y	Y	Y	Y	y	y	Y	Y	y	y	y	Y	Y
Were objective, standard criteria used for measurement of the condition?	U	Y	Y	Y	y	Y	Y	Y	y	Y	y	Y	y	Y	Y	Y	y	y	Y	y	Y	Y	Y	Y	y	Y	Y	y	Y	y	y	Y	Y	Y	y	y	Y	Y	y	y	y	Y	Y
Were confounding factors identified?	Y	N	Y	Y	y	Y	N/A	N	y	N	y	U	y	Y	Y	Y	y	y	Y	y	Y	Y	Y	Y	y	N	N	y	Y	y	N	Y	N/A	Y	n	y	N/A	Y	y	y	n/a	Y	N
Were strategies to deal with confounding factors stated?	Y	N/A	Y	Y	y	Y	N/A	N	y	N/A	y	U	u	Y	Y	Y	n	n	Y	y	Y	Y	Y	Y	y	N	N	y	Y	y	n/a	Y	N/A	Y	n/a	y	N/A	Y	y	n/a	n/a	Y	N
Were the outcomes measured in a valid and reliable way?	U	Y	Y	Y	y	Y	Y	Y	y	Y	y	Y	y	Y	Y	Y	y	y	Y	y	Y	Y	Y	Y	y	Y	Y	y	Y	y	y	Y	Y	Y	y	y	Y	Y	y	y	y	Y	Y
Was appropriate statistical analysis used?	Y	Y	Y	Y	y	Y	Y	Y	y	Y	y	Y	u	Y	Y	Y	y	y	Y	y	Y	Y	Y	y	y	Y	Y	y	Y	y	y	Y	Y	Y	y	y	N/A	Y	y	y	y	Y	Y
Total Y	4	6	8	8	8	8	6	5	8	6	8	6	6	8	8	8	7	7	7	8	8	8	8	8	8	6	6	7	8	8	6	8	6	8	6	8	5	8	8	7	6	8	6
Key for critical appraisal
Y = Yes
N = No
U = Unclear
N/A = Not applicable
